# Supplementary material for: Understanding the genetic diversity and population structure of yam (Dioscorea alata L.) using microsatellite markers
Source: PLoS One. 2017 Mar 29;12(3):e0174150. doi: 10.1371/journal.pone.0174150 (PMC5371318; doi:10.1371/journal.pone.0174150)
Supplement: S1 Table — Identified groups based on PcoA and UPGMA analysis are also indicated. (XLSX) [file pone.0174150.s001.xlsx]

## Sheet: Feuil1
S1 Table. Details of accessions with their accession code, geographical origin, local name,
ploidy level and accession type included in the study. Groups identified based on PcoA and UPGMA.
analysis are also indicated.
Collection	Accession		Geographic	Local	Type of	level	Study	Identified
	code		origin	name	accession	ploidy	code	groups
IITA	TDa-1021		1Togo	Betebete	C	2	1	X
IITA	TDa-1089		1Togo	Olancodje Hoe	C	2	2	VIII
IITA	TDa-1159		1Togo	Awe 71	C	2	3	VIII
IITA	TDa-1201		1Togo	Coulou	C	2	4	VII
IITA	TDa-1295		1Togo	Tcussen Kn 19	C	2	5	VII
IITA	TDa-1400		1Nigeria	Tdr Amula	C	2	6	VIII
IITA	TDa-1463		1Nigeria	SO/89/080	C	2	7	VIII
IITA	TDa-3130		1Benin	RB-89 -13	C	2	8	VIII
IITA	TDa-3199		1Togo	Kabanga BL-30 490	C	4	9	XVI
IITA	TDa-3276		1Ghana	Gbaa	C	2	10	VII
IITA	TDa-3904		1Ivory Coast	Brazo-Fuerte	C	4	11	XVI
IITA	TDa-4129		1Sierra Leone	Unkown	C	4	12	XVI
IITA	TDa-1032		1Togo	Gnagnassion	C	4	13
IITA	TDa-1096		1Togo	Kaki A 86	C	2	14
IITA	TDa-1164		1Togo	Fetiou Bh 34	C	2	15	X
IITA	TDa-1209		1Togo	Tsrokpa 784	C	2	16	IV
IITA	TDa-1297		1Ghana	Dansi Esum Ne	C	2	17	II
IITA	TDa-1412		1Nigeria	22 (46)	C	2	18	X
IITA	TDa-2835		1Ghana	Dokwei	C	2	19	X
IITA	TDa-3143		1Togo	Affasse Tchissm Kn-22 125	C	2	20	X
IITA	TDa-3207		1Togo	Tifiou Bh-32 1125	C	2	21	IV
IITA	TDa-3280		1Ghana	Fa/89/025	C	2	22	n.a
IITA	TDa-3912		1Benin	Hawai	C	2	23	IV
IITA	TDa-4133		1Sierra Leone	Unknown	C	2	24	VIII
IITA	TDa-1045		1Togo	Kabanga	C	2	25
IITA	TDa-1103		1Togo	Fabanga Sot 135	C	2	26	VIII
IITA	TDa-1165		1Togo	Unknown (640)	C	2	27	VIII
IITA	TDa-1210		1Togo	Kpen T 112	C	2	28	X
IITA	TDa-1313		1Gabon	Ps/89/168	C	4	29	XVI
IITA	TDa-1425		1Nigeria	Pyt Alake 85/0274	C	4	30
IITA	TDa-2840		1Ghana	Alamun Gaga	C	2	31
IITA	TDa-3155		1Togo	Afasse 179	C	3	32	XIII
IITA	TDa-3213		1Togo	Akora 262	C	2	33	I
IITA	TDa-3764		1Nigeria	Unknown	C	2	34	IV
IITA	TDa-3922		1Benin	Souanrou	C	2	35
IITA	TDa-1060		1Togo	Tonfou	C	2	37	VIII
IITA	TDa-1108		1Togo	Lambor Mande KN 82	C	4	38	XVI
IITA	TDa-1178		1Benin	Be 136	C	2	39	II
IITA	TDa-1237		1Togo	Unknown	C	4	40	XVI
IITA	TDa-1328		1Ghana	Sieduble	C	2	41	X
IITA	TDa-1426		1Ghana	So/89/0233	C	4	42	XVI
IITA	TDa-2842		1Ghana	Fa/89/005	C	2	43	VIII
IITA	TDa-3160		1Togo	Agbletekion 48	C	2	44	VIII
IITA	TDa-3223		1Togo	Klobo 32	C	2	45	VII
IITA	TDa-3789		1Benin	Gbarokou	C	4	46	XVI
IITA	TDa-3930		1Benin	Yonhodou Bokommi	C	2	47	II
IITA	TDa-1065		1Togo	Dodganon Tsrokpa (5)	C	2	49	IV
IITA	TDa-1123		1Togo	Tabere T-39	C	4	50
IITA	TDa-1190		1Benin	Be 114	C	2	51	IV
IITA	TDa-1239		1Ivory Coast	Ic 28	C	2	52	VII
IITA	TDa-1333		1Ivory Coast	Akwa	C	2	53	I
IITA	TDa-1427		1Ivory Coast	Alamun Gaga	C	2	54	VII
IITA	TDa-2845		1Ivory Coast	Fa/89/018	C	2	55	X
IITA	TDa-3169		1Ivory Coast	Awlade 57	C	2	56	VIII
IITA	TDa-3226		1Ivory Coast	Sakata Koumonkou T-91 814	C	2	57	IV
IITA	TDa-3813		1Ivory Coast	Kerougba	C	3	58	XIII
IITA	TDa-3932		1Ivory Coast	Kpobrini	C	2	59
IITA	TDa-1066		1Ivory Coast	FanamaweT25	C	2	61	VII
IITA	TDa-1124		1Ivory Coast	Kere 2b 65	C	2	62	VIII
IITA	TDa-1194		1Ivory Coast	Ic 20	C	2	63	VIII
IITA	TDa-1240		1Ivory Coast	Be 112	C	2	64
IITA	TDa-1347		1Ivory Coast	85/0253	C	2	65
IITA	TDa-1437		1Ivory Coast	Adidianmawoba	C	2	66	VII
IITA	TDa-2847		1Ivory Coast	Fa/89/026	C	4	67	XVI
IITA	TDa-3179		1Ivory Coast	Sakata-A-I 842	C	2	68
IITA	TDa-3256		1Ivory Coast	Ochobocou Afasse 363	C	2	69	VIII
IITA	TDa-3838		1Ivory Coast	Unknown	C	2	70
IITA	TDa-4060		1Ivory Coast	Unknown	C	2	71	X
IITA	TDa-1069		1Ivory Coast	Gnalabi	C	2	73	VII
IITA	TDa-1130		1Ivory Coast	Ogbo 248	C	2	74	VIII
IITA	TDa-1196		1Ivory Coast	Ic 28	C	2	75	IV
IITA	TDa-1250		1Ivory Coast	Ic 3	C	2	76	II
IITA	TDa-1375		1Ivory Coast	Alata 58 (3)	C	2	77	VII
IITA	TDa-1438		1Ivory Coast	D. alata-25	C	4	78	XVI
IITA	TDa-2863		1Ivory Coast	C.V. 1600	C	2	79	VII
IITA	TDa-3186		1Ivory Coast	Toufou D-54 1201	C	4	80	XVI
IITA	TDa-3262		1Ivory Coast	Gnagnassi 79	C	4	81	XVI
IITA	TDa-3901		1Ivory Coast	Biowonkourou	C	2	82	VIII
IITA	TDa-4114		1Ivory Coast	Burforo	C	2	83	VIII
IITA	TDa-1087		1Ivory Coast	Sakata S 85	C	2	85	VIII
IITA	TDa-1152		1Ivory Coast	Sova 2B 50	C	4	86	XVI
IITA	TDa-1198		1Ivory Coast	Ic 48	C	2	87
IITA	TDa-1286		1Nigeria	Fayinka alata	C	2	88	n.a
IITA	TDa-1387		1Nigeria	Obuneyi	C	2	89	IV
IITA	TDa-1450		1Nigeria	Ht 85/0236	C	2	90	II
IITA	TDa-3120		1Gabon	Ps-89 - 47	C	2	91
IITA	TDa-3192		1Togo	Afasse Tchifola Kn-45 1272	C	2	92	VII
IITA	TDa-3274		1Ghana	Afase Pa	C	2	93
IITA	TDa-3902		1Benin	Boniyouro	C	2	94	IV
IITA	TDa-4126		1Sierra Leone	Unknown	C	2	95	IV
CRB-PT	PT-IG-00561		Unknown	625_H 23	C	2	36	n.a
CRB-PT	PT-IG-00565		Unknown	629_KL 21	C	2	48
CRB-PT	PT-IG-00023		2Puerto Rico	41_Florido	C	2	60
CRB-PT	PT-IG-00036		2Martinique	54_St Vincent blanc 2	C	2	72	IV
CRB-PT	PT-IG-00064		3New Caledonia	83_Tana	C	3	84	XII
CRB-PT	PT-IG-00095		2Puerto Rico	115_Sea 144	C	2	96	IV
CRB-PT	PT-IG-00000		Unknown	Unknown	C	2	97	IV
CRB-PT	PT-IG-00065		5French Guyana	84_DA 28	C	2	98	IV
CRB-PT	PT-IG-00035		3New Caledonia	53_Hawaï Branched	C	3	99	XIII
CRB-PT	PT-IG-00548		5French Guyana	612_Kourou 2	C	2	100	VIII
CRB-PT	PT-IG-00088		2Martinique	107_St Martin	C	3	101	XII
CRB-PT	PT-IG-00564		Unknown	628_KL 10	C	2	102	I
CRB-PT	PT-IG-00010		2Guadeloupe	27_Divin 1	C	2	103
CRB-PT	PT-IG-00034		2Jamaica	52_Sweet yam	C	3	104	XII
CRB-PT	PT-IG-00046		2Puerto Rico	65_Sea 190	C	2	105	III
CRB-PT	PT-IG-00074		2Barbados	93_Oriental	C	2	106	II
CRB-PT	PT-IG-00348		2Guadeloupe	401_A 21	BRL	2	107
CRB-PT	PT-IG-00396		Unknown	453_A 24	C	2	108
CRB-PT	PT-IG-00006		2Puerto Rico	22_Fénakué	C	2	109
CRB-PT	PT-IG-00070		2Martinique	89_66	C	3	110	XII
CRB-PT	PT-IG-00042		2Puerto Rico	61_Brazzo Fuerte	C	2	111	I
CRB-PT	PT-IG-00549		Unknown	613_Lézarde 3	C	2	112	VIII
CRB-PT	PT-IG-00334		2Guadeloupe	387_A 6	BRL	2	113
CRB-PT	PT-IG-00566		Unknown	630_KL 40	C	2	114	I
CRB-PT	PT-IG-00016		2St. Lucia	34_St Vincent Yam	C	2	115	IV
CRB-PT	PT-IG-00037		5French Guyana	56_Da 27	C	3	116	XII
CRB-PT	PT-IG-00047		3New Caledonia	66_Buet	C	2	117
CRB-PT	PT-IG-00076		3New Caledonia	95_Bélep	C	3	118	XIV
CRB-PT	PT-IG-00350		2Guadeloupe	403_Pacala	C	2	119	VIII
CRB-PT	PT-IG-00413		2St. Vincent	476_St Vincent	C	2	120
CRB-PT	PT-IG-00001		2Martinique	1_64	C	2	121
CRB-PT	PT-IG-00071		2Martinique	90_72	C	2	122	VIII
CRB-PT	PT-IG-00357		2Guadeloupe	411_Couziba	C	2	123
CRB-PT	PT-IG-00551		5French Guyana	615_Pacala cacao	C	2	124	VIII
CRB-PT	PT-IG-00337		2Guadeloupe	390_Boutou	BRL	2	125
CRB-PT	PT-IG-00568		2Martinique	632_77	C	2	126
CRB-PT	PT-IG-00019		3New Caledonia	37_Gordito	C	2	127	IX
CRB-PT	PT-IG-00038		Unknown	57_Brésil 1	C	2	128	I
CRB-PT	PT-IG-00048		2Haïti	67_Bacala 1	C	2	129
CRB-PT	PT-IG-00078		2Haïti	97_Toro	C	3	130	XII
CRB-PT	PT-IG-00358		2Guadeloupe	412_A 15	BRL	2	131
CRB-PT	PT-IG-00009		3New Caledonia	26_Nouméa	C	4	132	XVI
CRB-PT	PT-IG-00072		2Martinique	91_Sassa 1	C	3	133	XII
CRB-PT	PT-IG-00374		2Haïti	429_Ti Joseph	C	2	134	IV
CRB-PT	PT-IG-00002		3New Caledonia	16_Pakutrany	C	3	135	XIII
CRB-PT	PT-IG-00339		2Guadeloupe	392_Igname corossol	C	2	136
CRB-PT	PT-IG-00063		2Martinique	82_Sassa 2	C	3	137	n.a
CRB-PT	PT-IG-00021		2Martinique	39_Telemaque	C	3	138	XII
CRB-PT	PT-IG-00039		2Dominican Republic	58_Americano	C	2	139	VII
CRB-PT	PT-IG-00049		2Puerto Rico	68_Cinq	C	2	140	III
CRB-PT	PT-IG-00090		2Haïti	110_Caillade 1	C	3	141	XII
CRB-PT	PT-IG-00359		2Guadeloupe	413_A 18	BRL	2	142	n.a
CRB-PT	PT-IG-00546		Unknown	610_Jardin Haitien	C	2	143	VIII
CRB-PT	PT-IG-00017		2Guadeloupe	35_Pacala station	C	2	144	VIII
CRB-PT	PT-IG-00087		2Martinique	106_65	C	3	145	XII
CRB-PT	PT-IG-00544		2Puerto Rico	608_Cuello largo	C	3	146	XV
CRB-PT	PT-IG-00033		2Puerto Rico	51_Pyramide	C	2	147	I
CRB-PT	PT-IG-00398		Unknown	455_A 2	C	2	148
CRB-PT	PT-IG-00075		2Jamaica	94_Renta Yam	C	3	149	XII
CRB-PT	PT-IG-00022		2Puerto Rico	40_De agua	C	3	150	XII
CRB-PT	PT-IG-00040		2Puerto Rico	59_Vino white forme	C	2	151	IV
CRB-PT	PT-IG-00054		Unknown	73_Mp1 16H56	C	2	152	I
CRB-PT	PT-IG-00091		Unknown	111_Campêche 2	C	2	153
CRB-PT	PT-IG-00361		2Guadeloupe	416_A 17	BRL	2	154
CRB-PT	PT-IG-00550		Unknown	614_Montpellier	C	3	155	XII
CRB-PT	PT-IG-00020		5French Guyana	38_DA 26	C	3	156	XII
CRB-PT	PT-IG-00543		Unknown	607_Cross lisbon	C	2	157	n.a
CRB-PT	PT-IG-00547		5French Guyana	611_Kourou 1	C	2	158	VIII
CRB-PT	PT-IG-00053		3New Caledonia	72_Kokoéta	C	2	159
CRB-PT	PT-IG-00412		Unknown	475_Hyb 6	BRL	2	160
CRB-PT	PT-IG-00077		2Puerto Rico	96_Kinabayo	C	2	161	II
CRB-PT	PT-IG-00025		3New Caledonia	43_Goana	C	3	162	XIII
CRB-PT	PT-IG-00041		2Dominican Republic	60_St Domingue	C	2	163	VII
CRB-PT	PT-IG-00057		2Puerto Rico	76_Vino Purple forme	C	2	164
CRB-PT	PT-IG-00315		2Guadeloupe	363_A 23	BRL	2	165
CRB-PT	PT-IG-00362		2Guadeloupe	417_A 14	BRL	2	166
CRB-PT	PT-IG-00552		5French Guyana	616_Pacala Guyane	C	2	167	VIII
CRB-PT	PT-IG-00052		2Puerto Rico	71_Smooth Statia	C	2	168	IV
CRB-PT	PT-IG-00018		2Guadeloupe	36_Tahiti messien	C	3	169	n.a
CRB-PT	PT-IG-00554		Unknown	618_Srt 24	C	2	170	VIII
CRB-PT	PT-IG-00058		1Ivory Coast	77_Bété Bété	C	2	171	VIII
CRB-PT	PT-IG-00557		2Guadeloupe	621_Tahiti couleuvre	C	3	172	XII
CRB-PT	PT-IG-00395		Unknown	452_Fafadro bis	C	2	173	IV
CRB-PT	PT-IG-00029		2Haïti	47_Plimbite	C	2	174
CRB-PT	PT-IG-00043		2Haïti	62_Bacala 2	C	2	175	IV
CRB-PT	PT-IG-00068		2Guadeloupe	87_Tahiti cultivé	C	3	176	XII
CRB-PT	PT-IG-00335		2Guadeloupe	388_A 9	BRL	2	177
CRB-PT	PT-IG-00363		2Guadeloupe	418_A 19	BRL	2	178	n.a
CRB-PT	PT-IG-00553		Unknown	617_Pro 1	C	2	179	VII
CRB-PT	PT-IG-00055		2Martinique	74_76	C	2	180	VIII
CRB-PT	PT-IG-00024		2Martinique	42_St Vincent blanc 1	C	2	181	IV
CRB-PT	PT-IG-00545		Unknown	609_Em 10	C	3	182	XV
CRB-PT	PT-IG-00061		2Martinique	80_Igname d eau	C	3	183	XII
CRB-PT	PT-IG-00558		3New Caledonia	622_Wabé	C	4	184	XVIII
CRB-PT	PT-IG-00008		1Nigeria	25_AIA 445	C	2	185
CRB-PT	PT-IG-00030		2Martinique	48_67	C	3	186	XII
CRB-PT	PT-IG-00044		2Haïti	63_Ti Joseph 1	C	3	187	XII
CRB-PT	PT-IG-00069		2Guadeloupe	88_Tahiti French	C	3	188	XII
CRB-PT	PT-IG-00338		2Guadeloupe	391_Hyb 30	BRL	2	189
CRB-PT	PT-IG-00392		Unknown	449_A 13	C	2	190
CRB-PT	PT-IG-00559		3New Caledonia	623_Wassa	C	2	191
CRB-PT	PT-IG-00349		2Guadeloupe	402_A 22	BRL	2	271
CRB-PT	PT-IG-00360		Unknown	414_II 57	C	2	272
CRB-PT	PT-IG-00373		Unknown	428_Hyb 5	C	2	273
CRB-PT	PT-IG-00384		Unknown	441_IB 19	C	2	274
CRB-PT	PT-IG-00410		Unknown	473_I.B 81	C	2	275	n.a
CRB-PT	PT-IG-00542		Unknown	606_AL 10	C	2	276	I
CRB-PT	PT-IG-00555		Unknown	619_Srt 29	C	2	277	VII
CRB-PT	PT-IG-00556		2Guadeloupe	620_St Vincent mart.	C	2	278	IV
CRB-PT	PT-IG-00560		Unknown	624_Yam jamaïque	C	2	279
CRB-PT	PT-IG-00562		Unknown	626_H 50	C	2	280
CRB-PT	PT-IG-00563		Unknown	627_Sc.c 1.1	C	2	281
CRB-PT	PT-IG-00014		2Guadeloupe	32_Divin 2	C	2	282
CRB-PT	PT-IG-00015		2Guadeloupe	33_Igname rouge	C	2	283	X
CRB-PT	PT-IG-00026		2Puerto Rico	44_Féo	C	3	284	XV
CRB-PT	PT-IG-00027		3New Caledonia	45_Lupias	C	2	368	III
CRB-PT	PT-IG-00032		1Nigeria	50_Aia 443	C	4	369
CRB-PT	PT-IG-00045		2Martinique	64_St Vincent Violet	C	2	370	IV
CRB-PT	PT-IG-00050		2Cuba	69_Cuba 1	C	2	371	IV
CRB-PT	PT-IG-00051		2Cuba	70_Morado	C	2	372	IV
CRB-PT	PT-IG-00060		2Guadeloupe	79_Grand Etang	C	2	373	IV
CRB-PT	PT-IG-00067		3New Caledonia	86_Wénéféla bis	C	2	374	IV
CRB-PT	PT-IG-00073		2Puerto Rico	92_Purple Lisbon	C	2	375	IV
CRB-PT	PT-IG-00083		2Puerto Rico	102_Sea 184	C	2	376
CRB-PT	PT-IG-00085		2Guadeloupe	104_St Sauveur	C	2	377
CRB-PT	PT-IG-00092		2Puerto Rico	112_Caplaou	C	2	378
CRB-PT	PT-IG-00321		2Guadeloupe	372_A 5	BRL	2	379
CRB-PT	PT-IG-00333		2Guadeloupe	386_Sainte Catherine	C	2	380	IV
CTCRI	Da40		4India	Elivalan	C	2	192	I
CTCRI	Da27		4India	Kuda Kachil	C	2	193	I
CTCRI	Da28		4India	Kachil	C	2	194	IX
CTCRI	Da23		4India	Vella Maveran	C	3	195
CTCRI	Da29		4India	Unknown	C	2	196	I
CTCRI	Da272		4India	Unknown	C	2	197	X
CTCRI	Da299		4India	Unknown	C	2	198
CTCRI	Da22		4India	Chuvanna Maveran	C	2	199	I
CTCRI	Da321		4India	Unknown	C	2	200	X
CTCRI	Da12		4India	Unknown	C	2	201	I
CTCRI	Da7		4India	Nadan Chapan	C	3	202	XII
CTCRI	Da216		4India	Unknown	C	3	203	XII
CTCRI	Da24		4India	Chuvanna Aanakalan	C	2	204	I
CTCRI	Da14		4India	Unknown	C	2	205	I
CTCRI	Da367		4India	Unknown	C	2	206	I
CTCRI	Da31		4India	Unknown	C	2	207	I
CTCRI	Da47		4India	Neendi Kachil	C	2	208	IX
CTCRI	Da32		4India	Unknown	C	2	209	I
CTCRI	Da57		4India	Unda Kachil	C	2	210	n.a
CTCRI	Da323		4India	Unknown	C	2	211	V
CTCRI	Da322		4India	Unknown	C	2	212	IV
CTCRI	Da88		4India	Maruvan Kachil	C	2	213	I
CTCRI	Da193		4India	A11	C	3	214
CTCRI	Da406		4India	Unknown	C	2	215
CTCRI	Da111		4India	Kochu Kizhangu	C	2	216	I
CTCRI	Da168		4India	Unknown	C	2	217	I
CTCRI	Da101		4India	Chuvannadiyan	C	3	218	XII
CTCRI	Da102		4India	Naduchumappan	C	2	219	V
CTCRI	Da100		4India	Parisakodan	C	2	220	I
CTCRI	Da97		4India	Unknown	C	2	221	V
CTCRI	Da70		4India	Thekkan Kachil	C	2	222	I
CTCRI	Da73		4India	Muramchari	C	2	223	I
CTCRI	Da94		4India	Erachi Kavithu	C	2	224	I
CTCRI	Da30		4India	Kachil	C	2	225	n.a
CTCRI	Da119		4India	Nadan Kavithu	C	2	226	V
CTCRI	Da82		4India	Panam Kachil	C	2	227	IX
CTCRI	Da120		4India	Kaduvakkayyan	C	2	228	I
CTCRI	Da332		4India	Igt1	C	3	229	XII
CTCRI	Da141		4India	Gutu	C	2	230
CTCRI	Da144		4India	Unknown	C	3	231
CTCRI	Da122		4India	Unknown	C	2	232	I
CTCRI	Da143		4India	Gutu	C	2	233	I
CTCRI	Da95		4India	Kudakachil	C	2	234	I
CTCRI	Da374		4India	Unknown	C	2	235	X
CTCRI	Da197		4India	Unknown	C	2	236	V
CTCRI	Da227		4India	Unknown	C	2	237	I
CTCRI	Da228		4India	Unknown	C	2	238
CTCRI	Da199		4India	Unknown	C	2	239	IX
CTCRI	Da196		4India	Unknown	C	2	240	V
CTCRI	Da215		4India	Unknown	C	2	241
CTCRI	Da203		4India	Unknown	C	2	242	X
CTCRI	Da209		4India	Kachil	C	2	243	I
CTCRI	Da208		4India	Unknown	C	3	244	XII
CTCRI	Da212		4India	Unknown	C	2	245	I
CTCRI	Da386		4India	Unknown	C	2	246	V
CTCRI	Da78		4India	Unknown	C	2	247	I
CTCRI	Da79		4India	Erippan Kachil	C	2	248	I
CTCRI	Da145		4India	Bormowa	C	3	249
CTCRI	Da148		4India	Unknown	C	4	250
CTCRI	Da327		4India	Orissa Elite	C	2	251	V
CTCRI	Da328		4India	Unknown	C	2	252	V
CTCRI	Da39		4India	Poolakachil	C	2	253	IX
CTCRI	Da41		4India	Kaduvakkayyan	C	2	254	IX
CTCRI	Da48		4India	Vila Kachil	C	2	255	I
CTCRI	Da50		4India	Churamundi	C	2	256	IX
CTCRI	Da3		4India	Unknown	C	3	257
CTCRI	Da1		4India	Kizhakkan Kachil	C	2	258
CTCRI	Da6		4India	Unknown	C	2	259	IX
CTCRI	Da9		4India	Unknown	C	3	260	XII
CTCRI	Da105		4India	Chenithakizhangu	C	2	261	I
CTCRI	Da84		4India	Mullam Kachil	C	2	262	I
CTCRI	Da5		4India	Unknown	C	2	263	V
CTCRI	Da330		4India	Unknown	C	2	264	IV
CTCRI	Da331		4India	Neela Kachil	C	2	265	X
CTCRI	Da332		4India	Unknown	C	3	266
CTCRI	Da347		4India	Unknown	C	2	267
CTCRI	Da305		4India	Unknown	C	2	268	V
CTCRI	Da117		4India	Unknown	C	2	269
CTCRI	Da192		4India	Wayanadan Kavithu	C	2	270	V
CTCRI	Da60		4India	Unknown	C	2	381	n.a
CTCRI	Da68		4India	Unknown	C	2	382	n.a
CTCRI	Da107		4India	Kochu Kizhangu	C	2	383	n.a
CIRAD	VU434		3Vanuatu	Pili	C	2	285	VI
CIRAD	VU019		3Vanuatu	Unknown	C	2	286
CIRAD	VU730		3Vanuatu	Ross	C	2	287	VI
CIRAD	VU754		3Vanuatu	Noulelcae	C	4	288	XVI
CIRAD	VU554		3Vanuatu	Nou Rem Bor	C	2	289	VI
CIRAD	VU753		3Vanuatu	Wanorak	C	4	290
CIRAD	VU444		3Vanuatu	Tamate Ajuju	C	2	291
CIRAD	VU528		3Vanuatu	Sinoua	C	2	292
CIRAD	VU472		3Vanuatu	Toufi Tetea	C	4	293	XVIII
CIRAD	VU503		3Vanuatu	Lakon	C	2	294	III
CIRAD	VU613		3Vanuatu	Peter	C	2	295	VI
CIRAD	VU024		3Vanuatu	Ptris	C	2	296	III
CIRAD	VU696		3Vanuatu	Nowateknempian	C	3	297	XV
CIRAD	VU487		3Vanuatu	Tero Osi	C	2	298	VI
CIRAD	VU423		3Vanuatu	Manlankon	C	2	299	III
CIRAD	VU454		3Vanuatu	Mere	C	2	300
CIRAD	VU706		3Vanuatu	Namio	C	2	301	III
CIRAD	VU705		3Vanuatu	Ros Apin	C	2	302	VI
CIRAD	VU677		3Vanuatu	Rostuan	C	2	303	VI
CIRAD	VU497		3Vanuatu	Maliok	C	4	304	XVI
CIRAD	VU373		3Vanuatu	Bughi Toa	C	2	305	III
CIRAD	VU757		3Vanuatu	Narouvanua	C	4	306	XVI
CIRAD	VU047		3Vanuatu	Malingova	C	2	307	XI
CIRAD	VU520		3Vanuatu	Navilou	C	2	308
CIRAD	VU760		3Vanuatu	Nureangdan	C	3	309	XIV
CIRAD	VU688		3Vanuatu	Ifit	C	4	310	XVI
CIRAD	VU556		3Vanuatu	Valise	C	4	311	XVI
CIRAD	VU750		3Vanuatu	Wanorak	C	4	312
CIRAD	VU026		3Vanuatu	Dam Masis	C	2	313	VI
CIRAD	VU603		3Vanuatu	Lakon	C	2	314	III
CIRAD	VU679		3Vanuatu	Nonoanoriktunga	C	4	315	XVIII
CIRAD	VU231		3Vanuatu	unknown	C	4	316	XVIII
CIRAD	VU408		3Vanuatu	Manioc	C	4	317
CIRAD	VU579		3Vanuatu	Letslets Boki	C	2	318	IV
CIRAD	VU590		3Vanuatu	Unknown	C	2	319	III
CIRAD	VU495		3Vanuatu	Ragir Red	C	2	320	VI
CIRAD	VU751		3Vanuatu	Ross	C	4	321	n.a
CIRAD	VU534		3Vanuatu	Bisoro	C	4	322	XVIII
CIRAD	VU567		3Vanuatu	Letslets Bolos	C	2	323	IV
CIRAD	VU755		3Vanuatu	Nepelev	C	4	324
CIRAD	VU705		3Vanuatu	Ros Apin	C	2	325
CIRAD	VU684		3Vanuatu	Salamoni	C	3	326
CIRAD	VU689		3Vanuatu	Ros Apin	C	2	327	VI
CIRAD	VU551		3Vanuatu	Daoa	C	2	328
CIRAD	VU605		3Vanuatu	Unknown	C	3	329
CIRAD	VU735		3Vanuatu	Noplon	C	3	330	XIV
CIRAD	VU028		3Vanuatu	Napis	C	4	331	XVIII
CIRAD	VU540		3Vanuatu	Nevuis Sot	C	2	332
CIRAD	VU491		3Vanuatu	Ragir Waet	C	2	333	VI
CIRAD	VU474		3Vanuatu	Sing	C	2	334
CIRAD	VU639		3Vanuatu	Malalagi	C	2	335	III
CIRAD	VU564		3Vanuatu	Makila	C	2	336	VI
CIRAD	VU678		3Vanuatu	Nowanao	C	2	337	IV
CIRAD	27F		2Guadeloupe	Hyb 2X- 27F	BRL	2	338
CIRAD	Kin		2Guadeloupe	Kinabayo	C	2	339	II
CIRAD	Tha		2Guadeloupe	Tahiti	C	3	340	XII
CIRAD	FVin		2Guadeloupe	Unknown	C	2	341
CIRAD	Kab		2Guadeloupe	Kabusa	C	2	342	III
CIRAD	FPlim		2Guadeloupe	Unknown	C	3	343
CIRAD	Pyr		2Guadeloupe	Pyramide	C	2	344	I
CIRAD	FStC		2Guadeloupe	Unknown	C	2	345	II
CIRAD	Flor		2Guadeloupe	Florido	C	2	346	VII
CIRAD	FPac		2Guadeloupe	Unkown	C	2	347
CIRAD	5F		2Guadeloupe	Hyb 2x- 5F	BRL	2	348
CIRAD	40F		2Guadeloupe	Hyb 2x- 40F	BRL	2	349
CIRAD	42F		2Guadeloupe	Hyb 2x- 42F	BRL	2	350
CIRAD	53F		2Guadeloupe	Hyb 2x- 53F	BRL	2	351
CIRAD	61F		2Guadeloupe	Hyb 2x- 61F	BRL	2	352
CIRAD	14M		2Guadeloupe	Hyb 2x- 14M	BRL	2	353
CIRAD	VU029		3Vanuatu	Unknown	C	2	354
CIRAD	VU401		3Vanuatu	Basa	C	2	355	VII
CIRAD	VU461		3Vanuatu	Tumas	C	3	356	XIII
CIRAD	VU563		3Vanuatu	Mendrovar	C	2	357
CIRAD	VU589		3Vanuatu	Makila	C	2	358	XI
CIRAD	VU011		3Vanuatu	Tepuva	C	2	359	VII
CIRAD	VU031		3Vanuatu	Unknown	C	2	360	XI
CIRAD	VU055		3Vanuatu	Dinta	C	2	361	XI
CIRAD	VU059		3Vanuatu	Namsas	C	2	362	XI
CIRAD	VU247		3Vanuatu	Unknown	C	2	363
CIRAD	VU424		3Vanuatu	Buntun Ankapkap	C	2	364	XI
CIRAD	VU455		3Vanuatu	Sevi	C	2	365
CIRAD	VU498		3Vanuatu	Pulmo	C	2	366
CIRAD	VU533		3Vanuatu	Naharto	C	2	367
1Africa, 2Caribbean, 3South Pacific, 4Asia, 5South America
C, Landraces; BRL, Breeding lines; n.a, not analysed
